# Supplementary material for: Two new Typhloreicheia species from Sardinia and their biogeographical significance (Coleoptera, Carabidae, Scaritinae)
Source: Zookeys. 2011 Oct 6;(134):15–31. doi: 10.3897/zookeys.134.1707 (PMC3229209; doi:10.3897/zookeys.134.1707)
Supplement: XML Treatment for Typhloreicheia monacha [file zookeys.134.1707-treatment1.xml]

<!DOCTYPE tp:taxon-treatment
  PUBLIC "-//TaxonX//DTD Taxonomic Treatment Publishing DTD v0 20100105//EN" "tax-treatment-NSO.dtd">
<tp:taxon-treatment xmlns:tp="http://www.plazi.org/taxpub"><tp:treatment-meta><mixed-citation publication-type="journal"><person-group><name><surname>Casale</surname><given-names>Achille</given-names></name><name><surname>Marcia</surname><given-names>Paolo</given-names></name></person-group><article-title>Two new <italic>Typhloreicheia</italic> species from Sardinia and their biogeographical significance (Coleoptera, Carabidae, Scaritinae)</article-title><source>Zookeys</source><day>6</day><month>10</month><year>2011</year><volume>2011</volume><issue>134</issue><fpage>15</fpage><lpage>31</lpage><pub-id pub-id-type="doi">10.3897/zookeys.134.1707</pub-id></mixed-citation></tp:treatment-meta><tp:nomenclature><tp:taxon-name>
                        <tp:taxon-name-part taxon-name-part-type="genus">Typhloreicheia</tp:taxon-name-part>
                        <tp:taxon-name-part taxon-name-part-type="species">monacha</tp:taxon-name-part>
                        <object-id xmlns:xlink="http://www.w3.org/1999/xlink" xlink:type="simple">urn:lsid:zoobank.org:act:D1845710-A731-46D0-9904-65DD4662188E</object-id>
                    <object-id xmlns:xlink="http://www.w3.org/1999/xlink" xlink:type="simple">http://species-id.net/wiki/Typhloreicheia_monacha</object-id>
                    </tp:taxon-name><tp:taxon-status xmlns:xlink="http://www.w3.org/1999/xlink" xlink:type="simple">sp. n.</tp:taxon-status></tp:nomenclature><tp:treatment-sec sec-type="Type locality"><title>Type locality.</title><p>Italy, Central-Eastern Sardinia: Dorgali (Nuoro province), Cala Gonone: Bue Marino cave <italic>(speleological inventory number: 12 Sa/NU), 0 m a.s.l.,</italic> <named-content xmlns:xlink="http://www.w3.org/1999/xlink" content-type="dwc:verbatimCoordinates" xlink:type="simple">40°14'51"N; 9°37'29"E</named-content>
                    </p></tp:treatment-sec><tp:treatment-sec sec-type="Type material"><title>Type material.</title><p>Holotype male with the following data: I – Sardegna, Dorgali (NU), Gr. Bue Marino 10.IX.2006 P. Marcia leg.; paratypes: female, same data as holotype; female: I – Sardegna, Urzulei (NU) Codula di Luna, Gr. Su Spiria 1988 Sa/NU 23.VII.1995 R. Loru leg. (CCa).</p></tp:treatment-sec><tp:treatment-sec sec-type="Etymology"><title>Etymology.</title><p>The Latin noun “<italic>monachus</italic>–<italic>a</italic>” (= monk) recalls themonk seal <italic><tp:taxon-name>Monachus monachus</tp:taxon-name></italic> (Hermann, 1779), the so-called “Bue Marino”, in the tradition of the Mediterranean languages, from which the type locality cave derives its name. Monk seal is presently one of the most endangered mammalian species of the Mediterranean fauna, although it was still present in the Eastern coast of Sardinia until the ’60s of the past century.
                    </p></tp:treatment-sec><tp:treatment-sec sec-type="Diagnosis"><title>Diagnosis.</title><p> <italic><tp:taxon-name>Typhloreicheia monacha</tp:taxon-name></italic> new species, for both its external features and characteristics of male genitalia, seems to be related to <italic><tp:taxon-name>Typhloreicheia onnisi</tp:taxon-name></italic> Casale &amp; Magrini, 2004, known from three caves in the Gairo region (Central-Eastern Sardinia), and, to a lesser extent, to <italic><tp:taxon-name>Typhloreicheia elegans</tp:taxon-name></italic> (Dodero, 1916) known from a cave of Arcuerì Mt. near Seui. The male features of the latter, however, are still unknown.
                    </p><p>From <italic><tp:taxon-name>Typhloreicheia onnisi</tp:taxon-name></italic> the new species can be distinguished mainly by its stouter and wider head, with more convex genae; by its wider pronotum, with anterior angles larger and more prominent, and lateral margins more rounded and less constricted toward the base; by the elytra shorter, with lateral margins with more numerous (23–25) (14–16 in <italic><tp:taxon-name>Typhloreicheia onnisi</tp:taxon-name></italic>) and more prominent marginal teeth; and by the different shape of the aedeagus (see <xref ref-type="fig" rid="F2">Figures 3–4</xref>).
                    </p></tp:treatment-sec><tp:treatment-sec sec-type="Description"><title>Description.</title><p>A medium-large sized <italic><tp:taxon-name>Typhloreicheia</tp:taxon-name></italic> species (TL: 2.95–3.08 mm; L: 3.28–3.40 mm).
                    </p><p>Body elongate, convex (<xref ref-type="fig" rid="F1">Figure 1</xref>). Colour testaceous reddish, antennae and mouthparts slightly paler. Integument shiny, polished; microsculpure with fine, hardly visible microlines in form of isodiametric mesh pattern on head and elytra, almost vanished on pronotum.
                    </p><p>Head with ocular part of genae regularly convex, constricted toward the neck. Eyes absent. Supra-antennal plates separated from genae by deep and broad furrow; frontal furrows very deep, transversally wrinkled; vertex with an evident, convex tubercle in the middle; antennae moderately elongate (AL: 1.31 mm in male holotype), antennomeres 3–10 slightly longer than wide.</p><p>Pronotummoderately convex, elongate (PL/PW: 1.0), with its maximum width at the anterior third; sides moderately rounded, slightly attenuated in front, markedly constricted to the basal peduncle; anterior angles acutely prominent; median furrow narrow and deeply impressed; lateral furrows very narrow and superficial.</p><p>Elytraelongate<bold>-</bold>ovate (EL/EW: 1.6), distinctly wider than pronotum (EW/PW: 1.21), convex, with their maximum width in the middle; humeri broadly rounded; lateral furrows wide, flattened, not narrowed at apex; lateral margin reflexed, with numerous (23–25), small but acutely prominent marginal teeth; striae all evident, deeply punctuate, gradually disappearing at apex; elytral intervals moderately convex, intervals 2–7 each bearing a series of short, erected setae; umbilicate series of 16–19 punctures along stria 8.
                    </p><p>Male genitalia as in <xref ref-type="fig" rid="F2">Figure 3</xref>. Median lobe of aedeagus markedly curved, with short, rounded and flattened apex. Endophallus with developed, apical copulatory piece and an elongate packet of serrate scales in the middle. Parameres each with two apical setae.
                    </p><p>Female genitalia (examined, not illustrated) without any peculiar characteristic: gonocoxites 2 rather short, regularly curved outwards, each with two moderately elongate, robust spiniform setae on the outer side, the distal of them being distinctly longer and thickener than the proximal one.</p></tp:treatment-sec><tp:treatment-sec sec-type="Distribution and habitat"><title>Distribution and habitat.</title><p>Two specimens of <italic><tp:taxon-name>Typhloreicheia monacha</tp:taxon-name></italic> sp. n. were collected during one of bio-speleological expeditions organized in the last years by the authors.<!--PageBreak--> The specimens were walking on sandy, humid soil on the banks of the subterranean lakes in the inner parts of the Bue marino cave, in the same habitat as those noted for the molopine carabidbeetle <italic><tp:taxon-name>Speomolops sardous</tp:taxon-name></italic> Patrizi, 1955 and its larva (<xref ref-type="bibr" rid="B10">Casale et al. 2010</xref>). The Bue Marino cave, with 48 subterranean species reported so far, is the Sardinian cave richest in hypogean fauna (<xref ref-type="bibr" rid="B12">Casale et al. 2008</xref>). An additional female individual was collected by Roberto Loru in the same environmental conditions during a speleological exploration in the nearby Su Spiria cave (1988 Sa/NU) <named-content xmlns:xlink="http://www.w3.org/1999/xlink" content-type="dwc:verbatimCoordinates" xlink:type="simple">40°10'42"N; 9°33'54"E</named-content>, 165 m a.s.l. (Urzulei, Codula Ilune, hypogean system of Su <!--PageBreak-->Palu - Grutta de Monte Longos caves), and was erroneously attributed to <italic><tp:taxon-name>Typhloreicheia henroti</tp:taxon-name></italic> (Casale &amp; Magrini 2004).
                    </p><p>In spite of many subsequent investigations in both these caves, including setting pitfall traps, no further individuals of this species have been obtained. <italic><tp:taxon-name>Typhloreicheia monacha</tp:taxon-name></italic>, like other species of the same genus in Sardinia (and most so-called troglobiont species: <xref ref-type="bibr" rid="B18">Giachino and Vailati 2010</xref>), seems to be a deep crevices dweller, which occasionally penetrate in large hypogean systems accessible to the humans, and are never collected by shifting soil.
                    </p></tp:treatment-sec><tp:treatment-sec sec-type="Relationships"><title>Relationships.</title><p>The following features of <italic><tp:taxon-name>Typhloreicheia monacha</tp:taxon-name></italic> sp. n. suggest its affinities with the <italic>elegans</italic> species group (<xref ref-type="bibr" rid="B24">Jeannel 1957</xref>; <xref ref-type="bibr" rid="B13">Casale and Magrini 2004</xref>): medium-large sized body, elytra with intervals 2–7 each bearing a series of erected setae and lateral margins serrate from the humeral angle to apex, shape of aedeagus and structure of endophallus. With the discovery of <italic><tp:taxon-name>Typhloreicheia ilianae</tp:taxon-name></italic> new species, however, this group appears non-monophyletic (see below, in relationships of <italic><tp:taxon-name>Typhloreicheia ilianae</tp:taxon-name></italic>). Therefore, <italic><tp:taxon-name>Typhloreicheia elegans</tp:taxon-name></italic>, <italic><tp:taxon-name>Typhloreicheia onnisi</tp:taxon-name></italic> and <italic><tp:taxon-name>Typhloreicheia monacha</tp:taxon-name></italic> sp. n. are separated in the <italic>elegans</italic> species group (in the new sense) distinct from the <italic>henroti</italic> species group (see below).
                    </p><fig id="F1" position="float" orientation="portrait"><label>Figures 1–2.</label><caption><p><italic><tp:taxon-name>Typhloreicheia monacha</tp:taxon-name></italic> sp. n., male holotype, dorsal aspect <bold>2</bold> <italic><tp:taxon-name>Typhloreicheia ilianae</tp:taxon-name></italic> sp. n., male holotype, dorsal aspect.</p></caption><graphic xmlns:xlink="http://www.w3.org/1999/xlink" xlink:href="ZooKeys-134-015-g001.jpg" position="float" orientation="portrait" xlink:type="simple"/></fig></tp:treatment-sec><tp:treatment-sec><!--Section generated to contain objects referenced in tp:taxon-treatment.--><fig id="F2" position="float" orientation="portrait"><label>Figures 3–6.</label><caption><p><italic><tp:taxon-name>Typhloreicheia</tp:taxon-name></italic> spp., male genitalia, right lateral aspect: <bold>3</bold> <italic><tp:taxon-name>Typhloreicheia monacha</tp:taxon-name></italic> sp. n., median lobe f aedeagus and parameres <bold>4</bold> <italic><tp:taxon-name>Typhloreicheia onnisi</tp:taxon-name></italic> Casale &amp; Magrini, median lobe of aedeagus <bold>5</bold> <italic><tp:taxon-name>Typhloreicheia ilianae</tp:taxon-name></italic> sp. n., median lobe of aedeagus and parameres <bold>6</bold> <italic><tp:taxon-name>Typhloreicheia henroti</tp:taxon-name></italic> Jeannel, median lobe of aedeagus.</p></caption><graphic xmlns:xlink="http://www.w3.org/1999/xlink" xlink:href="ZooKeys-134-015-g002.jpg" position="float" orientation="portrait" xlink:type="simple"/></fig></tp:treatment-sec><ref-list><ref id="B10"><mixed-citation xmlns:xlink="http://www.w3.org/1999/xlink" xlink:type="simple"><person-group><name name-style="western"><surname>Casale</surname><given-names>A</given-names></name><name name-style="western"><surname>Di Giulio</surname><given-names>A</given-names></name><name name-style="western"><surname>Marcia</surname><given-names>P</given-names></name><name name-style="western"><surname>Molinu</surname><given-names>A</given-names></name></person-group> (<year>2010</year>)<article-title> The third instar larva of <italic>Speomolops sardous</italic> Patrizi, 1955, a cave-dwelling molopine beetle endemic to Eastern Sardinia, with notes on its habitat (Coleoptera, Carabidae).</article-title><source>Italian Journal of Zoology, </source><volume>77</volume> (<issue>2</issue>): <fpage>159</fpage>-<lpage>167</lpage>. <ext-link ext-link-type="uri" xlink:href="http://dx.doi.org/10.1080/11250000903015182" xlink:type="simple">doi: 10.1080/11250000903015182</ext-link></mixed-citation></ref><ref id="B12"><mixed-citation xmlns:xlink="http://www.w3.org/1999/xlink" xlink:type="simple"><person-group><name name-style="western"><surname>Casale</surname><given-names>A</given-names></name><name name-style="western"><surname>Grafitti</surname><given-names>G</given-names></name><name name-style="western"><surname>Lana</surname><given-names>E</given-names></name><name name-style="western"><surname>Marcia</surname><given-names>P</given-names></name><name name-style="western"><surname>Molinu</surname><given-names>A</given-names></name><name name-style="western"><surname>Mucedda</surname><given-names>M</given-names></name><name name-style="western"><surname>Onnis</surname><given-names>C</given-names></name><name name-style="western"><surname>Stoch</surname><given-names>F</given-names></name></person-group> (<year>2008</year>)<source> La Grotta del Bue Marino: cinquanta anni diricerche biospeleologiche in Sardegna<italic>.</italic> Atti XX Congresso Nazionale di Speleologia (Iglesias, 2007), Memorie dell’Istituto italiano di Speleologia, Bologna (S. II) XXI: 197–209.</source></mixed-citation></ref><ref id="B18"><mixed-citation xmlns:xlink="http://www.w3.org/1999/xlink" xlink:type="simple"><person-group><name name-style="western"><surname>Giachino</surname><given-names>PM</given-names></name><name name-style="western"><surname>Vailati</surname><given-names>D</given-names></name></person-group> (<year>2010</year>)<source> The subterranean environment. Hypogean life, concepts and collecting techniques. WBA Handbooks, 3, Verona, 132pp.</source></mixed-citation></ref><ref id="B24"><mixed-citation xmlns:xlink="http://www.w3.org/1999/xlink" xlink:type="simple"><person-group><name name-style="western"><surname>Jeannel</surname><given-names>R</given-names></name></person-group> (<year>1957</year>)<article-title> Révision des petits scaritides endogés voisins de <italic>Reicheia</italic> Saulcy.</article-title><source>Revue française d’Entomologie </source><volume>24</volume>: <fpage>129</fpage>-<lpage>212</lpage>.</mixed-citation></ref><ref id="B13"><mixed-citation xmlns:xlink="http://www.w3.org/1999/xlink" xlink:type="simple"><person-group><name name-style="western"><surname>Casale</surname><given-names>A</given-names></name><name name-style="western"><surname>Magrini</surname><given-names>P</given-names></name></person-group> (<year>2004</year>)<article-title> Una nuova specie di <italic>Typhloreicheia</italic> del “gruppo <italic>elegans</italic>” della Sardegna centro-orientale, con note sulla tassonomia, sulla filogenesi e sulla distribuzione del genere in Sardegna (Coleoptera Carabidae Scaritinae).</article-title><source>Redia </source><volume>86</volume> (<issue>2003</issue>): <fpage>47</fpage>-<lpage>52</lpage>.</mixed-citation></ref></ref-list></tp:taxon-treatment>
