# Supplementary material for: Two new Typhloreicheia species from Sardinia and their biogeographical significance (Coleoptera, Carabidae, Scaritinae)
Source: Zookeys. 2011 Oct 6;(134):15–31. doi: 10.3897/zookeys.134.1707 (PMC3229209; doi:10.3897/zookeys.134.1707)
Supplement: XML Treatment for Typhloreicheia ilianae [file zookeys.134.1707-treatment2.xml]

<!DOCTYPE tp:taxon-treatment
  PUBLIC "-//TaxonX//DTD Taxonomic Treatment Publishing DTD v0 20100105//EN" "tax-treatment-NSO.dtd">
<tp:taxon-treatment xmlns:tp="http://www.plazi.org/taxpub"><tp:treatment-meta><mixed-citation publication-type="journal"><person-group><name><surname>Casale</surname><given-names>Achille</given-names></name><name><surname>Marcia</surname><given-names>Paolo</given-names></name></person-group><article-title>Two new <italic>Typhloreicheia</italic> species from Sardinia and their biogeographical significance (Coleoptera, Carabidae, Scaritinae)</article-title><source>Zookeys</source><day>6</day><month>10</month><year>2011</year><volume>2011</volume><issue>134</issue><fpage>15</fpage><lpage>31</lpage><pub-id pub-id-type="doi">10.3897/zookeys.134.1707</pub-id></mixed-citation></tp:treatment-meta><tp:nomenclature><tp:taxon-name>
                        <tp:taxon-name-part taxon-name-part-type="genus">Typhloreicheia</tp:taxon-name-part>
                        <tp:taxon-name-part taxon-name-part-type="species">ilianae</tp:taxon-name-part>
                        <object-id xmlns:xlink="http://www.w3.org/1999/xlink" xlink:type="simple">urn:lsid:zoobank.org:act:B5A1C382-9E73-4F50-B15A-611522B1F9A7</object-id>
                        <object-id xmlns:xlink="http://www.w3.org/1999/xlink" xlink:type="simple">http://species-id.net/wiki/Typhloreicheia_ilianae</object-id>
                    </tp:taxon-name><tp:taxon-status xmlns:xlink="http://www.w3.org/1999/xlink" xlink:type="simple">sp. n.</tp:taxon-status></tp:nomenclature><tp:treatment-sec sec-type="Type locality"><title>Type locality.</title><p>Italy, Central-Eastern Sardinia: Oliena (Nuoro province), Corrasi Mt.: Nurra ‘e Pradu cave (speleological inventory number: 3083 Sa/NU), 1220 m a.s.l. , <named-content xmlns:xlink="http://www.w3.org/1999/xlink" content-type="dwc:verbatimCoordinates" xlink:type="simple">40°15'27.0"N, 009°25'45.3"E</named-content>
                    </p></tp:treatment-sec><tp:treatment-sec sec-type="Type material"><title>Type material.</title><p>Holotype male with the following data: I – Sardegna, Oliena (NU), M. Corrasi 26.I.2008 P. Marcia”, “Gr. Nurra ‘e Pradu” (CCa).</p></tp:treatment-sec><tp:treatment-sec sec-type="Etymology"><title>Etymology.</title><p>The name derives from the Oliena village at the base of the Corrasi mountain in which this new species, and many other hypogean organisms were discovered. An ancient legend says that the inhabitants (<italic>Ilienses</italic> in Latin) of Troy (<italic>Ilios</italic> in ancient Greek), after the fall of the town to the Greeks, reached Sardinia and founded a village named Iliana, which subsequently became Oliena.
                    </p></tp:treatment-sec><tp:treatment-sec sec-type="Diagnosis"><title>Diagnosis.</title><p><italic><tp:taxon-name>Typhloreicheia ilianae</tp:taxon-name></italic> is the largest in size among the Sardinian congeners known so far, with its TL: 3.64 and L: 4.05 (male holotype). It is evidently related to <italic><tp:taxon-name>Typhloreicheia henroti</tp:taxon-name></italic> Jeannel, 1957 (see features of the median lobes of aedeagus in respective species: <xref ref-type="fig" rid="F2">Figures 5–6</xref>), but can be distinguished from the latter mainly by its larger size (TL: 3.10 – 3.65, L: 3.40 - 3.86 in <italic><tp:taxon-name>Typhloreicheia henroti</tp:taxon-name></italic>); by wider and more robust head, with supra-antennal plates more prominent laterally, by more convex genae markedly constricted to the neck, by antennomeres 3–11 more thickened, and by anterior angles of both clypeus and labrum more acutely prominent; and by the different shape of the median lobe of aedeagus (<xref ref-type="fig" rid="F2">Figures 5–6</xref>).
                    </p></tp:treatment-sec><tp:treatment-sec sec-type="Description"><title>Description.</title><p>A large sized <italic><tp:taxon-name>Typhloreicheia</tp:taxon-name></italic> species (TL: 3.64; L: 4.05 mm, in male holotype).<!--PageBreak-->
                    </p><p>Body elongate but robust, convex (<xref ref-type="fig" rid="F1">Figure 2</xref>). Colour testaceous reddish, antennae and mouthparts slightly paler.
                    </p><p>Integument shiny, highly polished; microsculpure with fine, hardly visible microlines in form of isodiametric mesh pattern on head and elytra, almost vanished on pronotum.</p><p>Head robust, with ocular part of genae markedly convex, constricted toward the neck. Eyes absent. Anterior angles of clypeus acutely prominent. Supra-antennal plates prominent laterally, with outer margin beaded, separated from genae by deep and broad furrow; frontal furrows very deep, with shallow wrinkles in the posterior tract; vertex with an evident, convex tubercle in the middle; antennae elongate (AL: 1.58 mm in male holotype) but robust, thickened; antennomeres 6–10 slightly longer than wide.</p><p>Pronotum markedly convex, relatively wide (PL/PW: 0.95), with its maximum width at the basal third; sides moderately rounded, slightly narrowed in front, markedly constricted to the basal peduncle; anterior angles acutely prominent; median furrow very shallow; lateral furrows very narrow and superficial.</p><p>Elytraelongate<bold>-</bold>ovate (EL/EW: 1.62), distinctly wider than pronotum (EW/PW: 1.24), convex, with their maximum width in the middle; humeri broadly rounded; <!--PageBreak-->lateral furrows wide, flattened, not narrowed at apex; lateral margin reflexed, elytra with lateral margins with numerous (24) prominent marginal teeth; striae deep, deeply punctuate, all evident, gradually disappearing et apex; elytral intervals convex, intervals 2–7 each bearing a series of short, erected setae; umbilicate series of 16–19 punctures along stria 8.
                    </p><p>Male genitalia as in <xref ref-type="fig" rid="F2">Figure 5</xref>. Median lobe of aedeagus markedly curved, with long apical lamina, which is widened, hatched-like distally. Endophallus with a reduced, inconspicuous apical copulatory piece and an elongate packet of serrate scales in the middle. Parameres each with two apical setae.
                    </p><p>Female genitalia: unknown.</p></tp:treatment-sec><tp:treatment-sec sec-type="Distribution and habitat"><title>Distribution and habitat.</title><p><italic><tp:taxon-name>Typhloreicheia ilianae</tp:taxon-name></italic> sp. n. is known only from the type locality. The holotype was sampled in wet soil under big stones in a small pit (- 3.7 m), which represents the entrance of a large hypogean system, reaching the depth of 101 m. The associated subterranean fauna includes some of the most specialised troglomorphic endemic Sardinian elements, such as <italic><tp:taxon-name>Sardaphaenops supramontanus supramontanus</tp:taxon-name></italic> Cerruti &amp; Henrot, 1956 (Coleoptera, Carabidae, Trechini) and <italic><tp:taxon-name>Patriziella sardoa</tp:taxon-name></italic> Jeannel, 1956 (Coleoptera, Cholevidae, Leptodirini), both described from a nearby cave Nurra ‘e Sas Palumbas. The Nurra ‘e Pradu cave is also one of the few localities of Sardinia from which the large sized, trogloxenic centipede<italic><tp:taxon-name>Plutonium zwierleini</tp:taxon-name></italic> Cavanna, 1881 is reported (<xref ref-type="bibr" rid="B35">Zapparoli 2009</xref>). We sampled in this cave the following taxa, all endemic to central-eastern Sardinia and representing new faunal records: the orthopteran <italic><tp:taxon-name>Acroneuroptila</tp:taxon-name></italic> cf. <italic>sardoa</italic> Baccetti, 1960, the sphodrine carabid beetle <italic><tp:taxon-name>Laemostenus pippiai</tp:taxon-name></italic> (G. Fiori, 1961) (A. Casale det.), the cholevid beetle <italic><tp:taxon-name>Ovobathysciola majori</tp:taxon-name></italic> (Reitter, 1885) (A. Casale det.), and the terrestrial snail <italic><tp:taxon-name>Tacheocampylaea carotii</tp:taxon-name></italic> (Paulucci, 1882) (S. Birindelli det.). Subsequent trapping in this cave using pitfall traps, did not produce additional individuals of <italic><tp:taxon-name>Typhloreicheia ilianae</tp:taxon-name></italic>.
                    </p></tp:treatment-sec><tp:treatment-sec sec-type="Relationships"><title>Relationships.</title><p><italic><tp:taxon-name>Typhloreicheia ilianae</tp:taxon-name></italic> is the largest among the Sardinian species known so far, exceeding the large size of <italic><tp:taxon-name>Typhloreicheia kraussei</tp:taxon-name></italic> (Reitter, 1914), a typical endogean, not hypogean species reaching 3.69 mm in length (<xref ref-type="bibr" rid="B25">Leo et al. 2005</xref>). Nevertheless, any relationship of <italic><tp:taxon-name>Typhloreicheia ilianae</tp:taxon-name></italic> sp. n. with <italic><tp:taxon-name>Typhloreicheia kraussei</tp:taxon-name></italic> (Reitter, 1914) and its adelphotaxon <italic><tp:taxon-name>Typhloreicheia manto</tp:taxon-name></italic> (Holdhaus, 1924), both typically endogean, not hypogean species, are highly unlikely. Both latter species have elytral setiferous pores present in intervals 2, 3, 5 and 7 only, and the lateral margins serrate only in the basal half. Furthermore, in these taxa the features of the median lobe of aedeagus are markedly dissimilar to those of <italic><tp:taxon-name>Typhloreicheia ilianae</tp:taxon-name></italic> sp. n., and the apical copulatory piece in endophallus is lacking in <italic><tp:taxon-name>Typhloreicheia kraussei</tp:taxon-name></italic> (<xref ref-type="bibr" rid="B25">Leo et al. 2005</xref>).
                    </p><p>The new taxon appears related to <italic><tp:taxon-name>Typhloreicheia henroti</tp:taxon-name></italic> Jeannel, 1957, known from the Gurennoro cave (= Pisanu cave, 215 Sa/NU, near Dorgali). Both species are similar in having large-sized body and elytral lateral margins bearing numerous (21–24) teeth extending all the way from the humeral angle to elytral apex. Also both species share the peculiar shape of the median lobe of aedeagus, which is unique among the Sardinian species (<xref ref-type="fig" rid="F2">Figures 5–6</xref>). These species form a pair of adelphotaxa very isolated from the rest of species known so far on the island, here indicated as <italic>henroti</italic> species group, excluding<!--PageBreak--> the other specialised hypogean species of Sardinia known so far (<italic><tp:taxon-name>Typhloreicheia elegans</tp:taxon-name></italic>, <italic><tp:taxon-name>Typhloreicheia onnisi</tp:taxon-name></italic>, and <italic><tp:taxon-name>Typhloreicheia monacha</tp:taxon-name></italic> sp. n.) treated above as<italic>elegans</italic> species group in the narrow sense.
                    </p><fig id="F2" position="float" orientation="portrait"><label>Figures 3–6.</label><caption><p><italic><tp:taxon-name>Typhloreicheia</tp:taxon-name></italic> spp., male genitalia, right lateral aspect: <bold>3</bold> <italic><tp:taxon-name>Typhloreicheia monacha</tp:taxon-name></italic> sp. n., median lobe f aedeagus and parameres <bold>4</bold> <italic><tp:taxon-name>Typhloreicheia onnisi</tp:taxon-name></italic> Casale &amp; Magrini, median lobe of aedeagus <bold>5</bold> <italic><tp:taxon-name>Typhloreicheia ilianae</tp:taxon-name></italic> sp. n., median lobe of aedeagus and parameres <bold>6</bold> <italic><tp:taxon-name>Typhloreicheia henroti</tp:taxon-name></italic> Jeannel, median lobe of aedeagus.</p></caption><graphic xmlns:xlink="http://www.w3.org/1999/xlink" xlink:href="ZooKeys-134-015-g002.jpg" position="float" orientation="portrait" xlink:type="simple"/></fig><p>The following operative and provisional key is provided to distinguish the cave dweller (deep hypogean, or troglophilic) <italic><tp:taxon-name>Typhloreicheia</tp:taxon-name></italic> species known so far in Central Eastern Sardinia:
                    </p><table-wrap content-type="key" position="anchor" orientation="portrait"><table><tbody><tr><td rowspan="1" colspan="1">1</td><td rowspan="1" colspan="1">Larger in size (TL: mm 2.9–3.6; L: 3.0–4.0); elytra with intervals 2–7 all having setiferous punctures, and with lateral margins serrate from the humeral angle to apex. Deep hypogean species, known from caves only</td><td rowspan="1" colspan="1">2</td></tr><tr><td rowspan="1" colspan="1">–</td><td rowspan="1" colspan="1">Smaller in size (TL less than 3 mm); elytra with only intervals 2–3-5–7 having setiferous punctures. Endogean but troglophilic species, occasionally found in caves</td><td rowspan="1" colspan="1">6</td></tr><tr><td rowspan="1" colspan="1">2</td><td rowspan="1" colspan="1">Larger in size (TL: 3.10–3.65; L: 3.40–4.05). Median lobe of aedeagus with apical lamina very elongate, spatulate or axe-shaped distally (<italic><tp:taxon-name>Typhloreicheia henroti</tp:taxon-name></italic> species group in new sense)
                                    </td><td rowspan="1" colspan="1">3</td></tr><tr><td rowspan="1" colspan="1">–</td><td rowspan="1" colspan="1">Smaller in size (TL: 2.90–3.10; L: 3.00–3.40). Median lobe of aedeagus (in the two species in which it is known) with apical lamina short, rounded or sub-truncate distally (<italic><tp:taxon-name>Typhloreicheia elegans</tp:taxon-name></italic> species group in new sense)
                                    </td><td rowspan="1" colspan="1">4</td></tr><tr><td rowspan="1" colspan="1">3</td><td rowspan="1" colspan="1">Larger in size (TL: 3.64 mm; L: 4.05 mm, in male holotype). Median lobe of aedeagus larger, with apical lamina wider distally (<xref ref-type="fig" rid="F2">Figure 5</xref>) (Central Eastern Sardinia, Corrasi Mt.: Nurra ‘e Pradu cave)
                                    </td><td rowspan="1" colspan="1"><italic><tp:taxon-name>Typhloreicheia ilianae</tp:taxon-name></italic> sp. n.
                                    </td></tr><tr><td rowspan="1" colspan="1">–</td><td rowspan="1" colspan="1">Smaller in size (TL: 3.10 – 3.65 mm; L: 3.40 – 3.86 mm). median lobe of aedeagus smaller, with apical lamina more elongate and narrower distally (<xref ref-type="fig" rid="F2">Figure 6</xref>) (Central Eastern Sardinia, Dorgali: Gurennoro or Pisanu cave)
                                    </td><td rowspan="1" colspan="1"><italic><tp:taxon-name>Typhloreicheia henroti</tp:taxon-name></italic> Jeannel, 1957
                                    </td></tr><tr><td rowspan="1" colspan="1">4</td><td rowspan="1" colspan="1">Anterior angles of both clypeus and pronotum rounded, slighly prominent in front; genae slightly convex (Central Eastern Sardinia, Seui: Is Diavolus cave)</td><td rowspan="1" colspan="1"><italic><tp:taxon-name>Typhloreicheia elegans</tp:taxon-name></italic> (Dodero, 1916)
                                    </td></tr><tr><td rowspan="1" colspan="1">–</td><td rowspan="1" colspan="1">Anterior angles of both clypeus and pronotum very prominent in front; genae very convex, inflate</td><td rowspan="1" colspan="1">5</td></tr><tr><td rowspan="1" colspan="1">5</td><td rowspan="1" colspan="1">Elytra shorter, ovate, with lateral sides rounded and lateral margins with markedly prominent and numerous (23–25) teeth. Median lobe of aedeagus markedly curved, with apical lamina shorter and rounded distally (<xref ref-type="fig" rid="F2">Figure 3</xref>) (Central Eastern Sardinia, Dorgali: Bue Marino cave)
                                    </td><td rowspan="1" colspan="1"><italic><tp:taxon-name>Typhloreicheia monacha</tp:taxon-name></italic> sp. n.
                                    </td></tr><tr><td rowspan="1" colspan="1">–</td><td rowspan="1" colspan="1">Elytra elongate, sub-parallel sided; lateral margins with slightly prominent and less numerous (14–16) teeth. Median lobe of aedeagus slightly curved, with apical lamina more developed and sub-truncate distally (<xref ref-type="fig" rid="F2">Figure 4</xref>) (Central Eastern Sardinia: caves in the Gairo region)
                                    </td><td rowspan="1" colspan="1"><italic><tp:taxon-name>Typhloreicheia onnisi</tp:taxon-name></italic> Casale &amp; Magrini, 2004
                                    </td></tr><tr><td rowspan="1" colspan="1">6</td><td rowspan="1" colspan="1">Larger in size (TL: 2.31–2.50; L: 2.58–2.99). Elytra with lateral margins serrate in the basal third only. Median lobe of aedeagus with apical lamina short; endophallus with copulatory piece in the shape of twisted lamina (Central <!--PageBreak-->Eastern Sardinia: Sadali, Is Janas cave; Nurallao [Nuoro])</td><td rowspan="1" colspan="1"><italic><tp:taxon-name>Typhloreicheia jana</tp:taxon-name></italic> Leo, Magrini &amp; Fancello, 2005
                                    </td></tr><tr><td rowspan="1" colspan="1">–</td><td rowspan="1" colspan="1">Smaller in size (TL: 1.99–2.22; L: 2.11–2.50). Elytra with lateral margins serrate from the humeral angle to apex. Median lobe of aedeagus with apical lamina markedly elongate and curved on the ventral side; endophallus with copulatory piece in the shape of triangular lamina, rounded distally and hollow at base. Central Eastern Sardinia, near Dorgali and Galtellì, in deep soil and caves</td><td rowspan="1" colspan="1"><italic><tp:taxon-name>Typhloreicheia pandora</tp:taxon-name></italic> (Holdhaus, 1924)
                                    </td></tr></tbody></table></table-wrap></tp:treatment-sec><tp:treatment-sec><!--Section generated to contain objects referenced in tp:taxon-treatment.--><fig id="F1" position="float" orientation="portrait"><label>Figures 1–2.</label><caption><p><italic><tp:taxon-name>Typhloreicheia monacha</tp:taxon-name></italic> sp. n., male holotype, dorsal aspect <bold>2</bold> <italic><tp:taxon-name>Typhloreicheia ilianae</tp:taxon-name></italic> sp. n., male holotype, dorsal aspect.</p></caption><graphic xmlns:xlink="http://www.w3.org/1999/xlink" xlink:href="ZooKeys-134-015-g001.jpg" position="float" orientation="portrait" xlink:type="simple"/></fig></tp:treatment-sec><ref-list><ref id="B35"><mixed-citation xmlns:xlink="http://www.w3.org/1999/xlink" xlink:type="simple"><person-group><name name-style="western"><surname>Zapparoli</surname><given-names>M</given-names></name></person-group> (<year>2009</year>)<article-title> An annotated catalogue of the epigeic and cave centipedes (Chilopoda) of Sardinia, pp. 56–168.</article-title> In: <person-group><name name-style="western"><surname>Cerreti</surname><given-names>F</given-names></name><name name-style="western"><surname>Mason</surname><given-names>F</given-names></name><name name-style="western"><surname>Minelli</surname><given-names>S</given-names></name><name name-style="western"><surname>Nardi</surname><given-names>G</given-names></name><name name-style="western"><surname>Whitmore</surname><given-names>D</given-names></name></person-group> (<role>Eds</role>). <issue-title> Research on the Terrestrial Arthropods of Sardinia (Italy).</issue-title><source>Zootaxa, 2318</source>: <fpage>1</fpage>-<lpage>602</lpage>.</mixed-citation></ref><ref id="B25"><mixed-citation xmlns:xlink="http://www.w3.org/1999/xlink" xlink:type="simple"><person-group><name name-style="western"><surname>Leo</surname><given-names>P</given-names></name><name name-style="western"><surname>Magrini P &amp; Fancello</surname><given-names>L</given-names></name></person-group> (<year>2005</year>)<article-title> Materiali per lo studio delle <italic>Typhloreicheia</italic> della Sardegna con descrizione di nove specie nuove (Coleoptera Carabidae).</article-title><source>Bollettino della Società entomologica italiana </source><volume>137</volume> (<issue>3</issue>): <fpage>167</fpage>-<lpage>203</lpage>.</mixed-citation></ref></ref-list></tp:taxon-treatment>
